# Supplementary material for: Pandemic-driven immune imprinting accelerates evolution of human coronavirus OC43
Source: PLoS Negl Trop Dis. 2026 Mar 17;20(3):e0014109. doi: 10.1371/journal.pntd.0014109 (PMC12994797; doi:10.1371/journal.pntd.0014109)
Supplement: S1 Table — (XLSX) [file pntd.0014109.s004.xlsx]

## Sheet: S1 Table
S1 Table. Summary of the same virus strains of HCoV-OC43 based on WG, S, RdRp, and N genotyping.
Accession	WG genotype	S genotype	RdRp genotype	N genotype	S_RdRp_N
AY391777.1	A	A	A	A	AAA
AY585229.1	A	A	A	A	AAA
NC_006213.1	A	A	A	A	AAA
AY585228.1	A	A	A	A	AAA
AY903459.1	B	B	B	B	BBB
KF923889.1	B	B	B	B	BBB
KF923888.1	B	B	B	B	BBB
KF923887.1	B	B	B	B	BBB
KF923886.1	B	B	B	B	BBB
KF923898.1	B	H	D	B	HDB
KF530067.1	C	C	C	C	CCC
KF530096.1	C	C	C	C	CCC
KF530095.1	C	C	C	C	CCC
KF530079.1	C	C	C	C	CCC
KF530094.1	C	C	C	C	CCC
KF530089.1	C	C	C	C	CCC
KF530082.1	C	C	C	C	CCC
KF530088.1	C	C	C	C	CCC
KF530091.1	C	C	C	C	CCC
KF530076.1	C	C	C	C	CCC
KF530071.1	C	C	C	C	CCC
KF530098.1	C	C	C	B	CCB
KF530084.1	C	C	C	B	CCB
KF530070.1	C	C	C	B	CCB
KF530081.1	C	C	C	B	CCB
KF530068.1	C	C	C	B	CCB
KF530069.1	C	C	C	B	CCB
KF530099.1	C	C	C	B	CCB
KF530063.1	C	C	C	B	CCB
JN129834.1	C	C	C	D	CCD
KF923905.1	C	C	C	D	CCD
KF923900.1	C	C	C	D	CCD
KF923899.1	C	C	C	D	CCD
AY903460.1	D	D	D	D	DDD
JN129835.1	D	D	D	D	DDD
KY554973.1	D	D	D	D	DDD
KY674917.1	D	D	D	D	DDD
KY674918.1	D	D	D	D	DDD
KY554972.1	D	D	D	D	DDD
KF923912.1	D	D	D	D	DDD
KF923890.1	D	D	D	D	DDD
KY554974.1	D	D	D	D	DDD
KY674920.1	D	D	D	D	DDD
KY554975.1	D	D	D	D	DDD
KF923910.1	D	D	D	D	DDD
MW532111.1	D	D	D	D	DDD
KF923922.1	D	D	D	D	DDD
KF923925.1	D	D	D	D	DDD
KJ958219.1	D	D	D	D	DDD
KJ958218.1	D	D	D	D	DDD
KF923918.1	D	D	D	D	DDD
KF923893.1	D	D	D	D	DDD
KF923924.1	D	D	D	D	DDD
KF923895.1	D	C	D	D	CDD
KF923892.1	D	D	D	D	DDD
KF923916.1	D	D	D	D	DDD
KF923909.1	D	D	D	D	DDD
KF923923.1	D	D	D	D	DDD
KF923921.1	D	D	D	D	DDD
KF923919.1	D	D	D	D	DDD
KF923908.1	D	D	D	D	DDD
KF923911.1	D	D	D	D	DDD
KF923907.1	D	D	D	D	DDD
KF923894.1	D	D	D	D	DDD
KF923891.1	D	D	D	D	DDD
MW532110.1	D	D	D	D	DDD
KF923914.1	D	D	D	D	DDD
KF923917.1	D	D	D	D	DDD
KF923901.1	D	D	D	D	DDD
KF923920.1	D	D	D	D	DDD
KF923915.1	D	D	D	D	DDD
KF923913.1	D	D	D	D	DDD
PQ187631.1	D	G	D	D	GDD
KX344031.1	D	F	D	D	FDD
OQ828657.1	D	F	D	D	FDD
MK303621.1	D	F	D	D	FDD
MW532112.1	D	F	B	D	FBD
MK303623.1	D	F	B	G	FBG
MK303624.1	D	F	B	G	FBG
MK303619.1	D	F	B	G	FBG
KF530078.1	E	E	C	E	ECE
KF530064.1	E	E	C	E	ECE
KF530080.1	E	E	C	E	ECE
KF530072.1	E	E	C	E	ECE
KF530092.1	E	E	C	E	ECE
KY014281.1	E	E	C	E	ECE
KF530087.1	E	E	E	E	EEE
KF530060.1	E	E	E	E	EEE
KF530083.1	E	E	E	E	EEE
KF530086.1	E	E	E	E	EEE
KF530077.1	E	E	E	E	EEE
KF530085.1	E	E	E	E	EEE
KF530075.1	E	E	E	E	EEE
KF530090.1	E	E	E	E	EEE
KF530097.1	E	E	E	E	EEE
KF530074.1	E	E	E	E	EEE
KF530073.1	E	E	E	E	EEE
KF530066.1	E	E	E	E	EEE
KF530065.1	E	E	E	E	EEE
KF530061.1	E	E	E	E	EEE
PQ630077.1	E	C	E	I	CEI
KF923906.1	E	E	E	E	EEE
KF923896.1	E	E	E	E	EEE
LC315649.2	E	E	E	E	EEE
KP198611.1	E	E	E	D	EED
KP198610.1	E	C	E	E	CEE
KY014282.1	E	E	E	E	EEE
KU131570.1	E	E	E	E	EEE
LC654456.1	E	E	E	E	EEE
MT118672.1	E	E	E	E	EEE
MT118671.1	E	E	E	E	EEE
MF314143.1	E	E	E	E	EEE
PQ630112.1	E	E	E	E	EEE
PQ630080.1	E	E	E	E	EEE
PQ630071.1	E	E	E	E	EEE
LC654450.1	E	E	E	E	EEE
KY967360.1	E	E	E	E	EEE
MN026165.1	E	E	E	E	EEE
PQ630090.1	E	E	E	E	EEE
PQ630089.1	E	E	E	E	EEE
PQ630072.1	E	E	E	E	EEE
PQ630121.1	E	E	E	E	EEE
PQ630117.1	E	E	E	E	EEE
PQ630114.1	E	E	E	E	EEE
PQ630119.1	E	E	E	E	EEE
PQ630115.1	E	E	E	E	EEE
PQ187632.1	F	G	D	F	GDF
PQ187630.1	F	G	D	F	GDF
PQ187629.1	F	G	D	F	GDF
PQ187633.1	F	G	D	F	GDF
KX538977.1	F	F	F	F	FFF
KX538969.1	F	F	F	F	FFF
KX538973.1	F	F	F	F	FFF
KX538968.1	F	F	F	F	FFF
KX538974.1	F	F	F	F	FFF
KX538971.1	F	F	F	F	FFF
KX538967.1	F	F	F	F	FFF
KX538965.1	F	F	F	F	FFF
KX538975.1	F	F	F	F	FFF
KF923903.1	F	F	F	F	FFF
KF923897.1	F	F	F	F	FFF
MW559057.1	G	G	B	G	GBG
MF374983.2	G	G	D	I	GDI
KX538979.1	G	G	G	G	GGG
OL770288.1	G	G	G	G	GGG
OL770287.1	G	G	G	G	GGG
MK303622.1	G	G	G	G	GGG
PQ630181.1	G	G	G	G	GGG
LC315647.2	G	G	G	G	GGG
KX538978.1	G	G	G	G	GGG
KF923902.1	G	G	D	G	GDG
MG197713.1	G	G	G	G	GGG
OK073087.1	G	G	G	G	GGG
MG197712.1	G	G	G	G	GGG
MG197715.1	G	G	G	G	GGG
MG197710.1	G	G	G	G	GGG
MG197717.1	G	G	G	G	GGG
MG197716.1	G	G	G	G	GGG
OK073090.1	G	K	G	G	KGG
MG197722.1	G	G	G	G	GGG
ON554039.1	G	G	G	G	GGG
MK303620.1	G	G	G	G	GGG
KF923904.1	G	G	G	G	GGG
KX538964.1	G	G	G	G	GGG
KX538972.1	G	G	G	G	GGG
KX538976.1	G	G	G	G	GGG
KX538966.1	G	G	G	G	GGG
LC315648.2	G	G	G	G	GGG
LC315646.2	G	G	G	G	GGG
KX538970.1	G	G	G	I	GGI
MN026164.1	G	I	D	I	IDI
MG977451.1	G	I	G	I	IGI
ON554096.1	G	K	G	I	KGI
PQ630128.1	G	F	G	I	FGI
LC823193.1	G	F	K	I	FKI
LC823192.1	G	F	K	I	FKI
PQ630129.1	G	F	G	I	FGI
PQ630063.1	G	F	G	I	FGI
MG977444.1	G	F	G	I	FGI
MG977447.1	G	F	G	I	FGI
MG977449.1	G	F	G	I	FGI
MG977445.1	G	F	G	I	FGI
OK073089.1	H	H	H	H	HHH
MG197719.1	H	H	H	H	HHH
MG197714.1	H	H	H	H	HHH
LC654453.1	H	J	H	J	JHJ
MW532109.1	H	J	H	J	JHJ
MW532108.1	H	J	H	J	JHJ
MK303625.1	H	H	H	B	HHB
MG197709.1	H	H	H	H	HHH
OK073091.1	H	H	H	H	HHH
MG197711.1	H	H	D	H	HDH
MG197720.1	H	H	D	H	HDH
MG197721.1	H	H	B	H	HBH
MG197718.1	H	H	B	H	HBH
MH828490.1	I	K	G	G	KGG
ON554035.1	I	I	J	I	IJI
ON554026.1	I	I	J	I	IJI
ON554033.1	I	I	J	I	IJI
ON554032.1	I	I	J	I	IJI
ON554042.1	I	I	J	I	IJI
ON554027.1	I	I	J	I	IJI
PQ630168.1	I	I	I	I	III
ON554048.1	I	I	I	I	III
ON554029.1	I	I	I	I	III
PQ630163.1	I	I	J	I	IJI
PQ630171.1	I	I	J	I	IJI
PQ630166.1	I	I	J	I	IJI
PQ630154.1	I	I	I	I	III
PQ630153.1	I	I	I	I	III
PQ630164.1	I	I	I	I	III
PQ630156.1	I	I	I	I	III
PQ630134.1	I	I	J	I	IJI
KY983585.1	I	I	I	I	III
PQ630175.1	I	I	I	I	III
PQ630165.1	I	I	I	I	III
PQ630139.1	I	I	J	I	IJI
PQ630178.1	I	I	I	I	III
PQ630174.1	I	I	I	I	III
PQ630169.1	I	I	I	I	III
KY369905.1	I	I	I	I	III
MW532116.1	I	I	D	G	IDG
MW532115.1	I	I	I	I	III
MW532114.1	I	I	I	I	III
ON554049.1	I	I	I	I	III
MW532113.1	I	I	I	I	III
ON554051.1	I	I	I	I	III
KY967358.1	I	I	I	I	III
PQ630160.1	I	I	I	I	III
PQ630152.1	I	I	I	I	III
PQ630172.1	I	I	I	I	III
PQ630167.1	I	I	I	I	III
PQ630170.1	I	I	I	I	III
PQ630151.1	I	I	I	I	III
PQ630087.1	I	I	I	I	III
PQ630122.1	I	I	I	I	III
PQ630116.1	I	I	I	I	III
ON554047.1	I	I	K	I	IKI
ON554038.1	I	I	I	I	III
KY684759.1	I	I	I	I	III
KY983583.1	I	I	I	I	III
MH121121.1	I	I	I	I	III
MT118667.1	I	I	J	I	IJI
KY369907.1	I	I	I	I	III
MF374985.2	I	I	I	I	III
ON554037.1	I	I	I	I	III
ON554024.1	I	I	I	I	III
PQ630150.1	I	I	I	I	III
MG197723.1	I	I	I	I	III
KY369906.1	I	I	I	I	III
ON554036.1	I	I	I	I	III
ON554031.1	I	I	I	I	III
ON554030.1	I	I	I	I	III
ON554028.1	I	I	J	I	IJI
MN310476.1	J	H	J	D	HJD
MT118668.1	J	H	J	D	HJD
OR371530.1	J	J	K	J	JKJ
PQ630109.1	J	J	J	J	JJJ
PQ630094.1	J	J	J	J	JJJ
OK391221.1	J	J	J	J	JJJ
OK318939.1	J	J	J	J	JJJ
OK391226.1	J	J	I	J	JIJ
OK391223.1	J	J	J	J	JJJ
OK391225.1	J	J	I	J	JIJ
OK318944.1	J	J	J	J	JJJ
OK318940.1	J	J	J	J	JJJ
OK391224.1	J	J	J	J	JJJ
OK391222.1	J	J	J	J	JJJ
PQ630086.1	J	J	H	J	JHJ
PQ630158.1	J	J	H	J	JHJ
PQ630132.1	J	J	H	J	JHJ
MN306043.1	J	J	H	J	JHJ
MW052042.1	J	J	H	J	JHJ
PQ187639.1	J	J	H	J	JHJ
PQ187638.1	J	J	H	J	JHJ
ON554044.1	J	J	H	J	JHJ
ON554055.1	J	J	H	J	JHJ
ON554056.1	J	J	H	J	JHJ
ON554052.1	J	J	H	J	JHJ
PQ630004.1	J	J	J	J	JJJ
PQ630009.1	J	J	J	J	JJJ
PQ630006.1	J	J	J	J	JJJ
PQ037242.1	J	J	J	J	JJJ
PQ630010.1	J	J	J	J	JJJ
PQ630008.1	J	J	J	J	JJJ
LC823190.1	J	J	J	J	JJJ
LC817383.1	J	J	J	J	JJJ
LC756669.1	J	J	J	J	JJJ
LC823191.1	J	J	J	J	JJJ
LC756670.1	J	J	J	J	JJJ
PQ630059.1	J	J	J	J	JJJ
PQ630030.1	J	J	J	J	JJJ
PQ630022.1	J	J	J	J	JJJ
PQ630021.1	J	J	J	J	JJJ
PQ630013.1	J	J	J	J	JJJ
PQ630014.1	J	J	J	J	JJJ
PQ630028.1	J	J	J	J	JJJ
PQ630000.1	J	J	J	J	JJJ
PQ630012.1	J	J	J	J	JJJ
PQ630011.1	J	J	J	J	JJJ
PQ630005.1	J	J	J	J	JJJ
PQ630003.1	J	J	J	J	JJJ
PQ630007.1	J	J	J	J	JJJ
PQ629999.1	J	J	J	J	JJJ
PQ629997.1	J	J	J	J	JJJ
ON554088.1	K	K	J	I	KJI
PP187318.1	K	K	J	I	KJI
OK500303.1	K	K	K	I	KKI
PQ629998.1	K	K	K	I	KKI
OM386799.1	K	K	K	I	KKI
OM386798.1	K	K	K	I	KKI
LC720429.1	K	K	K	I	KKI
LC687399.1	K	K	K	I	KKI
LC720427.1	K	K	K	I	KKI
PP187316.1	K	K	K	I	KKI
OQ331224.1	K	K	K	I	KKI
ON461798.1	K	K	K	I	KKI
ON461795.1	K	K	K	I	KKI
OK500305.1	K	K	K	I	KKI
OK500304.1	K	K	K	I	KKI
OK391228.1	K	K	K	I	KKI
MW411433.1	K	K	K	I	KKI
MW411432.1	K	K	K	I	KKI
OK391230.1	K	K	K	I	KKI
PV798434	K	K	K	I	KKI
PV798432	K	K	K	I	KKI
PV798431	K	K	K	I	KKI
PV798437	K	K	K	I	KKI
PV798428	K	K	K	I	KKI
PV798439	K	K	K	I	KKI
PV798436	K	K	K	I	KKI
PV798430	K	K	K	I	KKI
PV798438	K	K	K	I	KKI
PV798433	K	K	K	I	KKI
PV798429	K	K	K	I	KKI
PV798427	K	K	K	I	KKI
PV798440	K	K	K	I	KKI
PV798435	K	K	K	I	KKI
ON554062.1	K	K	K	I	KKI
OK391227.1	K	K	K	I	KKI
ON554087.1	K	K	K	I	KKI
PQ630039.1	K	K	K	I	KKI
MT118692.1	K	K	J	I	KJI
MW532118.1	K	K	K	I	KKI
PQ630102.1	K	K	K	I	KKI
PQ630097.1	K	K	K	I	KKI
PQ630067.1	K	K	K	I	KKI
PQ630045.1	K	K	K	I	KKI
PQ630058.1	K	K	K	I	KKI
PQ630050.1	K	K	K	I	KKI
ON554065.1	K	K	K	I	KKI
ON554076.1	K	K	K	I	KKI
ON554090.1	K	K	K	I	KKI
ON554077.1	K	K	K	I	KKI
ON554086.1	K	K	K	I	KKI
ON554061.1	K	K	K	I	KKI
ON554066.1	K	K	K	I	KKI
ON554045.1	K	K	K	I	KKI
ON554046.1	K	K	K	I	KKI
ON554040.1	K	K	I	I	KII
PQ630095.1	K	K	K	I	KKI
ON554060.1	K	K	K	I	KKI
MN306053.1	K	K	K	I	KKI
MT118683.1	K	K	K	I	KKI
ON554064.1	K	K	K	I	KKI
ON554091.1	K	K	K	I	KKI
ON554083.1	K	K	K	I	KKI
MW938760.1	K	K	K	I	KKI
ON554069.1	K	K	K	I	KKI
ON554095.1	K	K	K	I	KKI
ON554089.1	K	K	K	I	KKI
ON554068.1	K	K	K	I	KKI
ON554070.1	K	K	K	I	KKI
ON554080.1	K	K	K	I	KKI
OK318918.1	K	K	K	I	KKI
ON554079.1	K	K	K	I	KKI
ON554072.1	K	K	K	I	KKI
ON554067.1	K	K	K	I	KKI
ON554054.1	K	K	K	I	KKI
OK318917.1	K	K	K	I	KKI
LC687398.1	K	K	K	I	KKI
ON554063.1	K	K	K	I	KKI
MN306041.1	K	K	K	I	KKI
MW532117.1	K	K	K	I	KKI
PQ630078.1	K	K	K	I	KKI
PQ630053.1	K	K	K	I	KKI
PQ630084.1	K	K	K	I	KKI
PQ630074.1	K	K	K	I	KKI
PQ630103.1	K	K	K	I	KKI
PQ630051.1	K	K	K	I	KKI
PQ187637.1	K	K	K	I	KKI
PQ630111.1	K	K	K	I	KKI
PQ630127.1	K	K	K	I	KKI
PQ630081.1	K	K	K	I	KKI
ON554082.1	K	K	K	I	KKI
ON554071.1	K	K	K	I	KKI
ON554043.1	K	K	K	I	KKI
MW587042.1	K	K	K	I	KKI
PQ630057.1	K	K	K	I	KKI
ON554058.1	K	K	K	I	KKI
ON554057.1	K	K	K	I	KKI
MT118685.1	K	K	K	I	KKI
ON554092.1	K	K	K	I	KKI
ON554081.1	K	K	K	I	KKI
ON554084.1	K	K	K	I	KKI
ON554078.1	K	K	K	I	KKI
ON554075.1	K	K	K	I	KKI
ON554093.1	K	K	K	I	KKI
ON554085.1	K	K	K	I	KKI
ON554074.1	K	K	K	I	KKI
MT118673.1	K	K	K	I	KKI
OQ079159.1	K	K	K	G	KKG
OQ079158.1	K	K	K	G	KKG
MT118678.1	K	K	K	I	KKI
MZ221192.1	K	K	K	I	KKI
ON554059.1	K	K	K	I	KKI
ON554053.1	K	K	K	I	KKI
ON554094.1	K	K	K	I	KKI
LC654454.1	K	K	K	I	KKI
LC654452.1	K	K	K	I	KKI
LC654451.1	K	K	K	I	KKI
LC687400.1	K	K	K	I	KKI
MZ450972.1	K	K	K	I	KKI
MN306042.1	K	K	K	I	KKI
PP187317.1	K	K	K	I	KKI
PQ630027.1	K	K	K	I	KKI
PQ630026.1	K	K	K	I	KKI
OM386795.1	K	K	K	I	KKI
PP187315.1	K	K	K	I	KKI
OM386794.1	K	K	K	I	KKI
PQ630037.1	K	K	K	I	KKI
PQ630024.1	K	K	K	I	KKI
PQ630023.1	K	K	K	I	KKI
OM386797.1	K	K	K	I	KKI
OM386796.1	K	K	K	I	KKI
