# Supplementary material for: Pandemic-driven immune imprinting accelerates evolution of human coronavirus OC43
Source: PLoS Negl Trop Dis. 2026 Mar 17;20(3):e0014109. doi: 10.1371/journal.pntd.0014109 (PMC12994797; doi:10.1371/journal.pntd.0014109)
Supplement: S2 Table — (XLSX) [file pntd.0014109.s005.xlsx]

## Sheet: S2 Table
S2 Table. Nucleotide substitution rates and tMRCA of the HCoV-OC43 predominant genotypes.
Gene	Genotype	Number of sequences	Nucleotide Substitution Rate(mean) / substitutions/site/year (95% HPD interval)	tMRCA(mean) / year (95% HPD interval)
WG	K	all: 126	2.2156×10-4(1.7252×10-4, 2.7172×10-4)	2010.4476(2002.1353, 2015.0588)
		pre-pandemic: 84	1.6354×10-4(8.2949×10-5, 2.398×10-4)
		post-pandemic: 42	3.7645×10-4(2.0151×10-4, 5.4772×10-4)
S	K	all: 149	4.5565×10-4(3.146×10-4, 5.9595×10-4)
		pre-pandemic: 107	2.3757×10-4(9.4851×10-5, 3.9034×10-4)
		post-pandemic: 42	8.9403×10-4(4.9075×10-4, 1.3053×10-3)
RdRp	K	all: 168	2.1941×10-4(1.2251×10-4, 3.2501×10-4)
		pre-pandemic: 115	1.6333×10-4(4.2936×10-5, 3.0553×10-4)
		post-pandemic: 53	5.8680×10-4(2.4149×10-4, 9.8238×10-4)
N	I	all: 283	3.6117×10-4(2.5693×10-4, 4.7243×10-4)
		pre-pandemic: 231	2.8136×10-4(1.5195×10-4, 4.101×10-4)
		post-pandemic: 52	7.5318×10-4(3.1545×10-4, 1.2518×10-3)
WG	J	all: 50	2.5133×10-4(1.5595×10-4, 3.4601×10-4)	2006.0498(1995.1384, 2013.8474)
		pre-pandemic: 24	1.9776×10-4(5.5726×10-6, 3.8043×10-4)
		post-pandemic: 26	2.8616×10-4(6.7266×10-5, 5.6257×10-4)
S	J	all: 62	5.4813×10-4(3.3682×10-4, 7.5033×10-4)
		pre-pandemic: 33	5.6102×10-4(2.4125×10-4, 8.9489×10-4)
		post-pandemic: 29	5.0125×10-4(1.3525×10-4, 9.6441×10-4)
RdRp	J	all: 73	2.5587×10-4(1.4689×10-4, 3.71×10-4)
		pre-pandemic: 41	2.4730×10-4(1.0257×10-4, 4.1452×10-4)
		post-pandemic: 32	3.5105×10-4(8.0231×10-5, 6.9423×10-4)
N	J	all: 67	3.6727×10-4(1.635×10-4, 5.8705×10-4)
		pre-pandemic: 33	2.8855×10-4(2.0121×10-5, 6.0639×10-4)
		post-pandemic: 34	4.5691×10-4(7.3523×10-5, 9.3409×10-4)
The all, pre-pandemic, and post-pandemic sequences from each dataset were imported into the BEAST software for analysis separately.
The nucleotide substitution rate (nucleotide substitutions/site/year) reflects the rate of evolution.
The time to the most recent common ancestor (tMRCA) suggests the earliest time of origin.
