# Supplementary material for: Pandemic-driven immune imprinting accelerates evolution of human coronavirus OC43
Source: PLoS Negl Trop Dis. 2026 Mar 17;20(3):e0014109. doi: 10.1371/journal.pntd.0014109 (PMC12994797; doi:10.1371/journal.pntd.0014109)
Supplement: S3 Table — (XLSX) [file pntd.0014109.s006.xlsx]

## Sheet: S3 Table
S3 Table. Sites under positive selection identified by selection pressure analysis of HCoV-OC43.
Gene	Genotype	Region	Site	MEME(p)	FUBAR (posterior)	FEL(p)	SLAC(p)
S	J	S1_NTD	26		0.9197
			44		0.9048
		S1_CTD	454	0.0966		0.0792
			472		0.9133
			481		0.9611	0.088
			503	0.0525	0.9044
			554	0.0371	0.959	0.0396
			573		0.9051
		Other	1358		0.9214
S	K	S1_NTD	25	0.0069
			26		0.9641
			38	0.097	0.9641	0.0618
			40	0.0909	0.9706
			67	0.0954		0.0617
			89			0.0837
			195	0.0048
			199		0.9537
			265	0.0073	0.9889	0.008	0.088
			266		0.9513
			270		0.9506
			271	0.0948
		S1_CTD	504		0.9432
			506		0.9044
		S2_fusion_peptide	900	0.0288	0.9988	0.018
		Other	1251			0.0846
			1338		0.9027
N	I	Other	49	0.0572		0.0318
			79	0.0512	0.944	0.0267
			248		0.9092
FEL: sites under positive selection at p <= 0.1. FUBAR: sites subject to positive selection at posterior probability >= 0.9. MEME: sites under positive selection at p <= 0.1. SLAC: sites under positive selection at p <=0.1.
The delineation of gene regions was based on the YP_009555241.1 sequence (NCBI database), the P36334 sequence, and the P33469 sequence (UniProt database, https://www.uniprot.org/).
In this study, sites ultimately considered to be under positive selection were those identified by at least one method.
