# Supplementary material for: Pandemic-driven immune imprinting accelerates evolution of human coronavirus OC43
Source: PLoS Negl Trop Dis. 2026 Mar 17;20(3):e0014109. doi: 10.1371/journal.pntd.0014109 (PMC12994797; doi:10.1371/journal.pntd.0014109)
Supplement: S4 Table — (XLSX) [file pntd.0014109.s007.xlsx]

## Sheet: S4 Table
S4 Table. Summary of potential linear B-cell epitopes in the spike protein of HCoV-OC43.
Genotype	Peptide	Length	Start position	End position
J	YQEGGT	6	222	227
	TPLTSR	6	276	281
	NWERK	5	360	364
	RFNPSTWN	8	455	462
	VFKPQP	6	472	477
	SGPGKNNGI	9	512	520
	NPDPITFT	8	537	544
K	YQEGGT	6	222	227
	RPKDGFSP	8	264	271
	YRRKPD	6	335	340
	NWERK	5	360	364
	PNRRK	5	411	415
	WNKRF	5	461	465
	FIEDSVFKPQPA	12	467	478
Potential linear B-cell epitopes were identified as those predicted epitopes by BepiPred-3.0 satisfying the following two conditions:
not within alpha-helix or beta-bridge regions of the protein secondary structure predicted by SOPMA; in the regions with flexibility > 0, antigenic index > 0, surface probability > 0, and hydrophobicity < 0, these four parameters were predicted by Pretean.
