# Supplementary material for: Pandemic-driven immune imprinting accelerates evolution of human coronavirus OC43
Source: PLoS Negl Trop Dis. 2026 Mar 17;20(3):e0014109. doi: 10.1371/journal.pntd.0014109 (PMC12994797; doi:10.1371/journal.pntd.0014109)
Supplement: S5 Table — (XLSX) [file pntd.0014109.s008.xlsx]

## Sheet: S5 Table
S5 Table. Summary of potential conformational B-cell epitopes in the spike protein of HCoV-OC43.
Region	Residues(Genotype J)	Residues(Genotype K)
S1_NTD	18D, 20K, 24D, 25S, 26R, 27T, 29S, 30L, 32S, 33I, 34D, 35T, 37P, 42T, 43A, 44T, 49N, 57L, 58D, 59R, 60V, 62L, 63N, 64T, 69N, 88D, 89K, 97P, 98P, 104I, 115K, 117F, 118K, 119D, 120G, 121V, 122M, 123Y, 137N, 138T, 147R, 148T, 149I, 150N, 152T, 153Q, 154D, 155G, 156V, 157N, 160Q, 162L, 164E, 169Q, 179I, 181H, 182P, 183N, 185G, 187H, 189K, 190E, 193H, 194M, 195D, 196T, 197G, 198V, 199V, 200S, 202L, 20…	18D, 20N, 22T, 24D, 25P, 26R, 27L, 28K, 30S, 32N, 33N, 34R, 35D, 36T, 38P, 43I, 44D, 45T, 50N, 58L, 59D, 60R, 61V, 63L, 64N, 65T, 70N, 89D, 90L, 98P, 99P, 105I, 116K, 118F, 119K, 120D, 121G, 122V, 124Y, 138N, 139T, 148R, 149T, 150I, 151N, 153T, 154Q, 155D, 156G, 157V, 158N, 161Q, 163L, 165E, 170Q, 180I, 182H, 183P, 184N, 185L, 186G, 188H, 190K, 191E, 195Y, 196D, 197T, 198G, 199V, 201S, 203L, 205K…
S1_CTD	323N, 324G, 325Y, 330I, 332D, 335R, 339D, 344N, 352K, 371N, 376M, 377S, 380Q, 382D, 385T, 388N, 390D, 392A, 393K, 395Y, 396G, 412G, 413R, 414K, 415V, 418Q, 419L, 420G, 421N, 422L, 424Y, 434T, 435T, 445L, 448A, 449N, 455F, 463R, 467I, 469D, 473K, 475Q, 476P, 477A, 479V, 482D, 493K, 495P, 497N, 504N, 505S, 506S, 507L, 509V, 510G, 512G, 513P, 515K, 519I, 524A, 525G, 528Y, 532H, 537P, 541T, 543T, 544…	324N, 325G, 326Y, 331I, 336R, 340D, 342P, 345N, 353K, 364K, 377M, 378S, 383D, 386T, 389N, 391D, 394K, 396Y, 397G, 412N, 413R, 414R, 416V, 419Q, 420L, 421G, 422N, 425Y, 435T, 436T, 446L, 449A, 450N, 460T, 464R, 470D, 474K, 476Q, 477P, 478A, 480V, 494K, 496P, 497K, 498N, 504S, 505G, 506K, 507N, 508N, 510I, 512T, 515A, 516G, 518N, 522C, 523D, 525L, 528L, 532T, 534K, 535A, 536P, 538T, 539Y, 540K, 547…
S1/S2 cleavage region	762N, 763R, 764R, 765S, 766R, 767R, 768A, 769I, 774R, 781F, 782T, 783V, 786V, 787N, 790L, 791E, 792P, 794G	755K, 756N, 757R, 758R, 759S, 760R, 761R, 763I, 765T, 775F, 776T, 777V, 780V, 781N, 784L, 785E, 786P
Fusion peptide	880T, 881K, 883K, 884D, 887N, 921D, 922K, 924K, 935N, 938T, 939G, 940G, 942E, 943I, 944R, 946L, 952Y	874T, 877K, 878D, 881N, 885D, 915D, 918K, 926E, 929N, 932T, 933G, 936E, 937I, 938R, 955L
Heptad repeat 1	1011Q, 1018N, 1029E, 1032D, 1033A, 1034T, 1046N, 1050E, 1054N, 1060S, 1062R, 1064G, 1066I, 1071Q, 1072E, 1075S, 1076R	1005Q, 1008K, 1012N, 1026D, 1040N, 1054S, 1056R, 1058G, 1060I, 1065Q, 1069S, 1070R
Heptad repeat 2	1260L, 1262L, 1263D, 1264Y, 1269F, 1274V, 1277N, 1278R, 1280Q, 1281E, 1284K, 1286L, 1290Y, 1292N, 1294K, 1295D, 1296I	1250V, 1253D, 1254L, 1255S, 1256L, 1257D, 1258Y, 1263F, 1264L, 1267Q, 1272R, 1274Q, 1275E, 1278K, 1279V, 1280L, 1282H, 1286N, 1287L, 1289D, 1290I
Other	1M, 2F, 4I, 6L, 7I, 8S, 9L, 10P, 11T, 311Q, 314A, 316P, 622N, 624D, 639S, 641Q, 646E, 647V, 648N, 650T, 651Y, 653N, 654S, 655W, 656Q, 662S, 663N, 664G, 665N, 667Y, 670R, 675N, 676R, 679M, 681R, 685S, 695N, 697S, 705N, 709N, 713N, 718R, 719Q, 721Q, 723I, 729Y, 742I, 743S, 745Q, 746T, 753S, 784N, 798E, 800Q, 806T, 832D, 834A, 838S, 841V, 842E, 843Y, 844G, 845S, 848D, 874N, 904S, 905E, 907S, 909A, 9…	1M, 2F, 6L, 7I, 8S, 9L, 10P, 11T, 312Q, 315A, 317P, 615N, 617E, 640V, 641N, 642A, 643T, 644Y, 646N, 647S, 648W, 649Q, 655S, 656N, 657G, 658N, 660Y, 663R, 668N, 669R, 672M, 674H, 675S, 677Y, 678S, 680R, 688N, 691E, 698N, 706N, 711R, 712Q, 713L, 723Y, 736I, 739Q, 747S, 778N, 779S, 791Y, 794Q, 826D, 832L, 835V, 836E, 837Y, 838G, 840F, 868N, 898S, 902K, 903A, 975P, 976P, 981A, 1072D, 1074L, 1075E, 10…
Potential conformational B-cell epitopes were identified by DiscoTope-3.0. The delineation of gene regions was based on the YP_009555241.1 sequence (NCBI database) and the P36334 sequence (UniProt database).
