# Supplementary material for: Pandemic-driven immune imprinting accelerates evolution of human coronavirus OC43
Source: PLoS Negl Trop Dis. 2026 Mar 17;20(3):e0014109. doi: 10.1371/journal.pntd.0014109 (PMC12994797; doi:10.1371/journal.pntd.0014109)
Supplement: S6 Table — (XLSX) [file pntd.0014109.s009.xlsx]

## Sheet: S6 Table
S6 Table. The reference genotypes of HCoV-OC43 in this study from references*.
Whole genome			S			RdRp			N
Accession	Gene	Genotype	Accession	Gene	Genotype	Accession	Gene	Genotype	Accession	Gene	Genotype
JN129835.1	genome	D	AY391777.1	S	A	AY391777.1	RdRp	A	AY585229.1	N	A
JN129834.1	genome	C	AY585228.1	S	A	NC_006213.1	RdRp	A	AY585228.1	N	A
AY391777.1	genome	A	AY585229.1	S	A	AY585229.1	RdRp	A	AY391777.1	N	A
AY585228.1	genome	A	KF963229.1	S	A	AY585228.1	RdRp	A	NC_006213.1	N	A
AY585229.1	genome	A	NC_006213.1	S	A	KF963213.1	RdRp	A	KF530088.1	N	A
AY903459.1	genome	B	KF572805.1	S	B	KF923898.1	RdRp	B	KF530091.1	N	A
AY903460.1	genome	D	KF572806.1	S	B	KF923889.1	RdRp	B	KF963245.1	N	A
KF530099.1	genome	C	KF572807.1	S	B	KF923888.1	RdRp	B	KF572742.1	N	B
KF530093.1	genome	E	KF572808.1	S	B	KF572900.1	RdRp	B	KF572740.1	N	B
KF530090.1	genome	E	KF572810.1	S	B	KF572898.1	RdRp	B	KF572741.1	N	B
KF530086.1	genome	E	KF572813.1	S	B	KF572899.1	RdRp	B	KF572744.1	N	B
KF530073.1	genome	E	KF572815.1	S	B	KF572901.1	RdRp	B	KF572750.1	N	B
KF530062.1	genome	E	KF572840.1	S	B	KF572904.1	RdRp	B	KF572756.1	N	B
KF530060.1	genome	E	KF572869.1	S	B	KF572910.1	RdRp	B	KF923888.1	N	B
NC_005147.1	genome	A	KF923886.1	S	B	AY903459.1	RdRp	B	KX538978.1	N	B
KF923900.1	genome	C	KF923887.1	S	B	KF963216.1	RdRp	B	KX538979.1	N	B
KF923891.1	genome	D	KF923888.1	S	B	KF963218.1	RdRp	B	MK303620.1	N	B
KF923888.1	genome	B	KF923889.1	S	B	KF963219.1	RdRp	B	OL770287.1	N	B
KP198611.1	genome	E	KF923895.1	S	B	KF963221.1	RdRp	B	KF923904.1	N	B
KP198610.1	genome	E	KF923907.1	S	B	KF963224.1	RdRp	B	MW532118.1	N	B
KF923896.1	genome	E	KF923922.1	S	B	KF963226.1	RdRp	B	OK391227.1	N	B
KF923906.1	genome	E	KF963234.1	S	B	KF963227.1	RdRp	B	MG977445.1	N	B
MG197709.1	genome	H	KF963237.1	S	B	KF963228.1	RdRp	B	MG977447.1	N	B
MG197710.1	genome	G	KF963238.1	S	B	JN129834.1	RdRp	C	MK303619.1	N	B
MG197711.1	genome	H	KF963239.1	S	B	KF923905.1	RdRp	C	KF572840.1	N	B
MG197712.1	genome	G	KJ958219.1	S	B	KF923900.1	RdRp	C	KJ958219.1	N	B
MG197713.1	genome	G	MG977445.1	S	B	KF572907.1	RdRp	C	KF923895.1	N	B
MG197714.1	genome	H	MG977447.1	S	B	KF572913.1	RdRp	C	KF963242.1	N	B
MG197715.1	genome	G	MK303619.1	S	B	KF572914.1	RdRp	C	KF572869.1	N	B
MG197716.1	genome	G	OL770287.1	S	B	KF963214.1	RdRp	C	KF572871.1	N	B
MG197717.1	genome	G	AY903459.1	S	B/C	KF963215.1	RdRp	C	KF923922.1	N	B
MG197718.1	genome	H	KF963241.1	S	B/C	KF963217.1	RdRp	C	KF572815.1	N	B
MG197719.1	genome	H	KF963242.1	S	B/C	KF963220.1	RdRp	C	MW532111.1	N	B
MG197720.1	genome	H	JN129834.1	S	C	KF963222.1	RdRp	C	KF572852.1	N	B
MG197721.1	genome	H	KF530063.1	S	C	KF963223.1	RdRp	C	KF923907.1	N	B
MG197722.1	genome	G	KF530068.1	S	C	KF963225.1	RdRp	C	KF923923.1	N	B
MG197723.1	genome	G/I	KF530069.1	S	C	KF530088.1	RdRp	C	MW559057.1	N	B
KX538966.1	genome	G	KF530071.1	S	C	KF530091.1	RdRp	C	KF963246.1	N	B
KX538970.1	genome	G	KF530079.1	S	C	KF530071.1	RdRp	C	KF963250.1	N	B
KX538974.1	genome	F	KF530081.1	S	C	KF530099.1	RdRp	C	KF963253.1	N	B
KX538977.1	genome	F	KF530084.1	S	C	KF530068.1	RdRp	C	KF530084.1	N	B
KX538975.1	genome	F	KF530088.1	S	C	KF530092.1	RdRp	C	KF530098.1	N	B
MW938760.1	genome	I	KF530091.1	S	C	KY674920.1	RdRp	D	KF530068.1	N	B
MN306041.1	genome	I/K	KF530098.1	S	C	KF923914.1	RdRp	D	MW938760.1	N	B/I
MN306042.1	genome	I/K	KF530099.1	S	C	MW532110.1	RdRp	D	KF572753.1	N	C
MN306053.1	genome	I	KF572816.1	S	C	MW532111.1	RdRp	D	KF572758.1	N	C
KF923886.1	genome	B	KF572817.1	S	C	KF923893.1	RdRp	D	KF572760.1	N	C
KF923887.1	genome	B	KF572818.1	S	C	KF923923.1	RdRp	D	KF923900.1	N	C
KF923889.1	genome	B	KF923899.1	S	C	KF572916.1	RdRp	D	KF530081.1	N	C
KF923908.1	genome	D	KF923900.1	S	C	KF572917.1	RdRp	D	KF963231.1	N	C
KF923914.1	genome	D	KF923905.1	S	C	KF572915.1	RdRp	D	OK245433.1	N	C
KY674920.1	genome	D	KF963231.1	S	C	KF572918.1	RdRp	D	OP712602.1	N	C
MW532110.1	genome	D	KF963232.1	S	C	KF572919.1	RdRp	D	OP712601.1	N	C
MW532112.1	genome	D	KF963235.1	S	C	KF572920.1	RdRp	D	KF963241.1	N	C
KU131570.1	genome	E	OK245433.1	S	C	KF572921.1	RdRp	D	KF530063.1	N	C
KY967360.1	genome	E	AY903460.1	S	C/D	KF572922.1	RdRp	D	KF530069.1	N	C
MT118671.1	genome	E	JN129835.1	S	C/D	KF572939.1	RdRp	D	OP712603.1	N	C
KF923897.1	genome	F	KF963240.1	S	C/F	KF572923.1	RdRp	D	OP712604.1	N	C
KF923903.1	genome	F	KF963243.1	S	C/F	KF572924.1	RdRp	D	KF963248.1	N	C
KX538965.1	genome	F	KF963244.1	S	C/F	KF572925.1	RdRp	D	KF963251.1	N	C
KX538971.1	genome	F	KF572819.1	S	D	KF572926.1	RdRp	D	KF963256.1	N	C
KX538964.1	genome	G	KF572820.1	S	D	KF572927.1	RdRp	D	KF963258.1	N	C
KX538976.1	genome	G	KF572821.1	S	D	KF572928.1	RdRp	D	KF963260.1	N	C
KY967356.1	genome	G	KF572822.1	S	D	KF572929.1	RdRp	D	JN129834.1	N	C/B
KY369907.1	genome	I	KF572823.1	S	D	KF572930.1	RdRp	D	AY903459.1	N	C/B
KY967358.1	genome	I	KF572824.1	S	D	KF572931.1	RdRp	D	KF923905.1	N	C/B
KY983585.1	genome	I	KF572825.1	S	D	KF572932.1	RdRp	D	KF923899.1	N	C/B
KY983588.1	genome	I	KF572826.1	S	D	KF572933.1	RdRp	D	KF530099.1	N	C/B
MF374984.1	genome	I	KF572827.1	S	D	KF572874.1	RdRp	D	KF530079.1	N	C/F
MF374985.2	genome	I	KF572828.1	S	D	KF572935.1	RdRp	D	KF530071.1	N	C/F/A
MW532113.1	genome	I	KF572830.1	S	D	KF572936.1	RdRp	D	MG197720.1	N	C/H
MW532114.1	genome	I	KF572834.1	S	D	KF572937.1	RdRp	D	MG197721.1	N	C/H
MW532115.1	genome	I	KF572835.1	S	D	KF572938.1	RdRp	D	KF572762.1	N	D
MW532116.1	genome	I	KF572836.1	S	D	KF572943.1	RdRp	D	KF572763.1	N	D
MN306043.1	genome	J	KF572837.1	S	D	KF572946.1	RdRp	D	KF572761.1	N	D
OK318939.1	genome	J	KF572838.1	S	D	KF572879.1	RdRp	D	KF572764.1	N	D
OK318940.1	genome	J	KF572839.1	S	D	KF572881.1	RdRp	D	KF572765.1	N	D
OK318941.1	genome	J	KF572842.1	S	D	KF572882.1	RdRp	D	KF572766.1	N	D
OK318942.1	genome	J	KF572843.1	S	D	KF572884.1	RdRp	D	KF572767.1	N	D
OK318943.1	genome	J	KF572844.1	S	D	KF572885.1	RdRp	D	KF572768.1	N	D
OK318944.1	genome	J	KF572845.1	S	D	KF572940.1	RdRp	D	KF572792.1	N	D
OK391221.1	genome	J	KF572846.1	S	D	KF572891.1	RdRp	D	KF572769.1	N	D
OK391222.1	genome	J	KF572847.1	S	D	KF572892.1	RdRp	D	KF572770.1	N	D
OK391223.1	genome	J	KF572848.1	S	D	KF572941.1	RdRp	D	KF572771.1	N	D
OK391224.1	genome	J	KF572849.1	S	D	KF572942.1	RdRp	D	KF572774.1	N	D
OK391225.1	genome	J	KF572850.1	S	D	KF572944.1	RdRp	D	KF572775.1	N	D
OK391226.1	genome	J	KF572851.1	S	D	KF572894.1	RdRp	D	KF572776.1	N	D
MW532108.1	genome	J/H	KF572853.1	S	D	KF572895.1	RdRp	D	KF572777.1	N	D
MW532109.1	genome	J/H	KF572854.1	S	D	KF572945.1	RdRp	D	KF572778.1	N	D
MT118683.1	genome	K	KF572855.1	S	D	KF572875.1	RdRp	D	KF572779.1	N	D
MT118692.1	genome	K	KF572856.1	S	D	KF572876.1	RdRp	D	KF572780.1	N	D
MW532117.1	genome	K	KF572857.1	S	D	KF572877.1	RdRp	D	KF572781.1	N	D
MW532119.1	genome	K	KF572858.1	S	D	KF572903.1	RdRp	D	KF572708.1	N	D
MZ450972.1	genome	K	KF572859.1	S	D	KF572905.1	RdRp	D	KF572785.1	N	D
OK318917.1	genome	K	KF572860.1	S	D	KF572880.1	RdRp	D	KF572786.1	N	D
OK318918.1	genome	K	KF572861.1	S	D	KF572886.1	RdRp	D	KF572787.1	N	D
OK318945.1	genome	K	KF572862.1	S	D	KF572887.1	RdRp	D	KF572789.1	N	D
OK318946.1	genome	K	KF572863.1	S	D	KF572888.1	RdRp	D	KF572797.1	N	D
OK318947.1	genome	K	KF572864.1	S	D	KF572912.1	RdRp	D	KF572801.1	N	D
OK391228.1	genome	K	KF572865.1	S	D	KF923891.1	RdRp	D	KF572714.1	N	D
OK391229.1	genome	K	KF572866.1	S	D	JN129835.1	RdRp	D/B	KF572717.1	N	D
OK391230.1	genome	K	KF572867.1	S	D	AY903460.1	RdRp	D/B	KF572718.1	N	D
OK391235.1	genome	K	KF572868.1	S	D	KP198610.1	RdRp	E	KF572720.1	N	D
OK391238.1	genome	K	KF572870.1	S	D	KF923896.1	RdRp	E	KF572723.1	N	D
OK500297.1	genome	K	KF572872.1	S	D	KU131570.1	RdRp	E	KF572794.1	N	D
OK500298.1	genome	K	KF923891.1	S	D	KY967360.1	RdRp	E	KF572732.1	N	D
OK500299.1	genome	K	KF923908.1	S	D	MT118671.1	RdRp	E	KF572733.1	N	D
OK500300.1	genome	K	KF923914.1	S	D	KF572897.1	RdRp	E	KF572795.1	N	D
OK500301.1	genome	K	KY674920.1	S	D	KF572902.1	RdRp	E	KF572796.1	N	D
OK500302.1	genome	K	MW532110.1	S	D	KF572906.1	RdRp	E	KF572799.1	N	D
OK500303.1	genome	K	MW532112.1	S	D	KF572911.1	RdRp	E	KF572736.1	N	D
OK500304.1	genome	K	KF572852.1	S	D/B	KF572908.1	RdRp	E	KF572737.1	N	D
OK500305.1	genome	K	KF572871.1	S	D/B	KP198611.1	RdRp	E	KF572800.1	N	D
			KF923923.1	S	D/B	KF923906.1	RdRp	E	KF572709.1	N	D
			MW532111.1	S	D/B	KF530093.1	RdRp	E	KF572711.1	N	D
			KF572832.1	S	D/F	KF530060.1	RdRp	E	KF572712.1	N	D
			KF572841.1	S	D/F	KF530086.1	RdRp	E	KF572749.1	N	D
			KF572831.1	S	D/G	KF530073.1	RdRp	E	KF572751.1	N	D
			KF572833.1	S	D/G	KF530090.1	RdRp	E	KF572716.1	N	D
			KF530059.1	S	E	KF530062.1	RdRp	E	KF572725.1	N	D
			KF530060.1	S	E	KF923897.1	RdRp	F	KF572726.1	N	D
			KF530061.1	S	E	KF923903.1	RdRp	F	KF572727.1	N	D
			KF530062.1	S	E	KX538965.1	RdRp	F	KF572757.1	N	D
			KF530073.1	S	E	KX538974.1	RdRp	F	KF923891.1	N	D
			KF530086.1	S	E	KF530084.1	RdRp	F	JN129835.1	N	D/C
			KF530087.1	S	E	KF530098.1	RdRp	F	AY903460.1	N	D/C/B
			KF530090.1	S	E	KX538977.1	RdRp	F	KF572739.1	N	E
			KF530092.1	S	E	KX538975.1	RdRp	F	KF572745.1	N	E
			KF530093.1	S	E	MW411433.1	RdRp	G	KF572747.1	N	E
			KF572804.1	S	E	MW411432.1	RdRp	G	KF572746.1	N	E
			KF572809.1	S	E	MG197710.1	RdRp	G	KF572748.1	N	E
			KF572811.1	S	E	KX538978.1	RdRp	G	KP198611.1	N	E
			KF572812.1	S	E	KF923904.1	RdRp	G	KF923896.1	N	E
			KF572814.1	S	E	MK303620.1	RdRp	G	KF923906.1	N	E
			KF923896.1	S	E	KX538979.1	RdRp	G	KF530087.1	N	E
			KF923906.1	S	E	OK500299.1	RdRp	G	KF530060.1	N	E
			KF963230.1	S	E	OK500301.1	RdRp	G	KF530092.1	N	E
			KF963233.1	S	E	MG197712.1	RdRp	G	KY014281.1	N	E
			KF963236.1	S	E	MG197713.1	RdRp	G	KF530061.1	N	E
			KP198611.1	S	E	MG197715.1	RdRp	G	KF530073.1	N	E
			KU131570.1	S	E	MG197716.1	RdRp	G	KF530090.1	N	E
			KY014281.1	S	E	MG197717.1	RdRp	G	KF530059.1	N	E
			KY967360.1	S	E	MG197722.1	RdRp	G	KF530093.1	N	E
			MT118671.1	S	E	MG197723.1	RdRp	G	KF963247.1	N	E
			KP198610.1	S	E/C	KX538966.1	RdRp	G	KF963249.1	N	E
			KF923897.1	S	F	KX538970.1	RdRp	G	KF963252.1	N	E
			KF923903.1	S	F	MW532108.1	RdRp	H	KF963254.1	N	E
			KX538965.1	S	F	MW532109.1	RdRp	H	KF963255.1	N	E
			KX538971.1	S	F	MG197709.1	RdRp	H	KF963257.1	N	E
			KX538974.1	S	F	MG197711.1	RdRp	H	KF530086.1	N	E
			KX538975.1	S	F	MG197714.1	RdRp	H	KF530062.1	N	E
			KX538977.1	S	F	MG197718.1	RdRp	H	KP198610.1	N	E/C
			KX538964.1	S	G	MG197719.1	RdRp	H	KX538974.1	N	F
			KX538966.1	S	G	MG197720.1	RdRp	H	KX538977.1	N	F
			KX538970.1	S	G	MG197721.1	RdRp	H	KX538975.1	N	F
			KX538976.1	S	G	MW532115.1	RdRp	I	MW411433.1	N	G
			KY967356.1	S	G	MW532114.1	RdRp	I	MW411432.1	N	G
			MG197710.1	S	G	MW532113.1	RdRp	I	KF963259.1	N	G
			MG197712.1	S	G	MF374985.2	RdRp	I	MG197710.1	N	G
			MG197713.1	S	G	KY967358.1	RdRp	I	MG197712.1	N	G
			MG197715.1	S	G	MW532116.1	RdRp	I	MG197713.1	N	G
			MG197716.1	S	G	MW938760.1	RdRp	I	MG197715.1	N	G
			MG197717.1	S	G	MN306053.1	RdRp	I	MG197716.1	N	G
			MG197722.1	S	G	OK391221.1	RdRp	J	MG197717.1	N	G
			KF923904.1	S	G/B	OK391223.1	RdRp	J	MG197722.1	N	G
			KX538978.1	S	G/B	OK318939.1	RdRp	J	MG197723.1	N	G
			KX538979.1	S	G/B	OK391226.1	RdRp	J	KX538966.1	N	G
			MK303620.1	S	G/B	OK318941.1	RdRp	J	KX538970.1	N	G
			MG197709.1	S	H	OK391225.1	RdRp	J	MG197709.1	N	H
			MG197711.1	S	H	OK391222.1	RdRp	J	MG197711.1	N	H
			MG197714.1	S	H	OK391224.1	RdRp	J	MG197714.1	N	H
			MG197718.1	S	H	OK318944.1	RdRp	J	MG197718.1	N	H
			MG197719.1	S	H	OK318940.1	RdRp	J	MG197719.1	N	H
			MG197720.1	S	H	OK318942.1	RdRp	J	MN306041.1	N	I
			MG197721.1	S	H	OK318943.1	RdRp	J	MN306042.1	N	I
			KY369907.1	S	I	MT118683.1	RdRp	K	MN306053.1	N	I
			KY967358.1	S	I	MW532118.1	RdRp	K
			KY983585.1	S	I	MT118692.1	RdRp	K
			KY983588.1	S	I	MZ450972.1	RdRp	K
			MF374985.2	S	I	MW532117.1	RdRp	K
			MN306053.1	S	I	OK391231.1	RdRp	K
			MW532113.1	S	I	OK391232.1	RdRp	K
			MW532114.1	S	I	OK391233.1	RdRp	K
			MW532115.1	S	I	OK391234.1	RdRp	K
			MW532116.1	S	I	OK318947.1	RdRp	K
			MW938760.1	S	I	OK391230.1	RdRp	K
			MG197723.1	S	I/G	OK318918.1	RdRp	K
			MN306043.1	S	J	OK500298.1	RdRp	K
			OK318939.1	S	J	OK391227.1	RdRp	K
			OK318940.1	S	J	OK318917.1	RdRp	K
			OK318941.1	S	J	OK318945.1	RdRp	K
			OK318942.1	S	J	OK391228.1	RdRp	K
			OK318943.1	S	J	OK500304.1	RdRp	K
			OK318944.1	S	J	OK500305.1	RdRp	K
			OK391221.1	S	J	OK391238.1	RdRp	K
			OK391222.1	S	J	OK500300.1	RdRp	K
			OK391223.1	S	J	OK500302.1	RdRp	K
			OK391224.1	S	J	OK391229.1	RdRp	K
			OK391225.1	S	J	OK500297.1	RdRp	K
			OK391226.1	S	J	OK318946.1	RdRp	K
			MW532108.1	S	J/H	OK500303.1	RdRp	K
			MW532109.1	S	J/H	MN306042.1	RdRp	K/I
			MT118683.1	S	K	MN306041.1	RdRp	K/I
			MT118692.1	S	K
			MW532117.1	S	K
			MW532119.1	S	K
			MZ450972.1	S	K
			OK318917.1	S	K
			OK318918.1	S	K
			OK391228.1	S	K
			OK391230.1	S	K
			OK500303.1	S	K
			OK500304.1	S	K
			OK500305.1	S	K
			MW532118.1	S	K/B
			OK391227.1	S	K/B
			MN306041.1	S	K/I
			MN306042.1	S	K/I
*References
1	Zhang Y, Li J, Xiao Y, Zhang J, Wang Y, Chen L, et al. Genotype shift in human coronavirus OC43 and emergence of a novel genotype by natural recombination. J Infect. 2015;70(6):641-50.
2	Kin N, Miszczak F, Lin W, Gouilh MA, Vabret A. Genomic Analysis of 15 Human Coronaviruses OC43 (HCoV-OC43s) Circulating in France from 2001 to 2013 Reveals a High Intra-Specific Diversity with New Recombinant Genotypes. Viruses. 2015;7(5):2358-77.
3	Ren L, Zhang Y, Li J, Xiao Y, Zhang J, Wang Y, et al. Genetic drift of human coronavirus OC43 spike gene during adaptive evolution. Sci Rep. 2015;5:11451.
4	Abidha CA, Nyiro J, Kamau E, Abdullahi O, Nokes DJ, Agoti CN. Transmission and evolutionary dynamics of human coronavirus OC43 strains in coastal Kenya investigated by partial spike sequence analysis, 2015-16. Virus Evol. 2020;6(1):veaa031.
5	Zhu Y, Li C, Chen L, Xu B, Zhou Y, Cao L, et al. A novel human coronavirus OC43 genotype detected in mainland China. Emerg Microbes Infect. 2018;7(1):173.
6	Zhang Z, Liu W, Zhang S, Wei P, Zhang L, Chen D, et al. Two novel human coronavirus OC43 genotypes circulating in hospitalized children with pneumonia in China. Emerg Microbes Infect. 2022;11(1):168-71.
7	Lau SKP, Li KSM, Li X, Tsang KY, Sridhar S, Woo PCY. Fatal Pneumonia Associated With a Novel Genotype of Human Coronavirus OC43. Front Microbiol. 2021;12:795449.
8	Alamri KA, Farrag MA, Aziz IM, Dudin GA, Mohammed AA, Almajhdi FN. Prevalence of Human Coronaviruses in Children and Phylogenetic Analysis of HCoV-OC43 during 2016-2022 in Riyadh, Saudi Arabia. Viruses. 2022;14(12):2592.
9	Lau SK, Lee P, Tsang AK, Yip CC, Tse H, Lee RA, et al. Molecular epidemiology of human coronavirus OC43 reveals evolution of different genotypes over time and recent emergence of a novel genotype due to natural recombination. J Virol. 2011;85(21):11325-37.
